# Supplementary material for: Effect of Organic Farming and Agricultural Abandonment on Beneficial Arthropod Communities Associated with Olive Groves in Western Spain: Implications for Bactrocera oleae Management
Source: Insects. 2022 Jan 1;13(1):48. doi: 10.3390/insects13010048 (PMC8778029; doi:10.3390/insects13010048)
Supplement: Supplementary file 1 [file insects-13-00048-s001.zip]

Archive with 2 entries (2 files):
- Suplementary Material Data matrix.xlsx
- Suplementary Material Table S1 and S2.pdf
