# Supplementary material for: Effect of Organic Farming and Agricultural Abandonment on Beneficial Arthropod Communities Associated with Olive Groves in Western Spain: Implications for Bactrocera oleae Management
Source: Insects. 2022 Jan 1;13(1):48. doi: 10.3390/insects13010048 (PMC8778029; doi:10.3390/insects13010048)
Supplement: Supplementary file 1 [file insects-13-00048-s001.zip › Suplementary Material Data matrix.xlsx]

## Sheet: Abundances
	OlEco1May	OlEco2May	OlEco3May	OlAban4May	OlAban5May	OlAban6May	OlTra7May	OlTra8May	OlTra9May	OlEco1Jun	OlEco2Jun	OlEco3Jun	OlAban4Jun	OlAban5Jun	OlAban6Jun	OlTra7Jun	OlTra8Jun	OlTra9Jun	OlTra1Ago	OlEco2Ago	OlEco3Ago	OlAban4Ago	OlAban5Ago	OlAban6Ago	OlTra7Ago	OlTra8Ago	OlTra9Ago	OlEco1Oct	OlEco2Oct	OlEco3Oct	OlAban4Oct	OlAban5Oct	OlAban6Oct	OlTra7Oct	OlTra8Oct	OlTra9Oct
Agelenidae	0	1	1	0	0	2	0	0	2	0	0	0	0	0	0	0	1	1	0	0	0	0	0	0	0	0	0	0	1	0	1	1	0	0	0	0
Araneidae	0	0	3	10	5	4	8	2	2	5	4	5	10	0	6	3	2	7	2	6	2	18	5	20	12	4	13	1	2	7	4	13	13	8	6	7
Atypidae	0	0	0	0	0	0	0	0	0	0	0	0	0	1	0	0	0	0	0	0	0	0	0	0	0	0	0	0	0	0	0	0	0	0	0	0
Clubionidae	0	0	0	0	0	0	0	0	0	0	0	0	13	0	0	1	0	0	2	2	1	0	0	5	2	1	2	2	0	0	0	0	0	0	0	1
Cybaeidae	0	0	0	0	0	0	0	0	0	0	0	0	0	0	0	0	0	0	0	0	1	0	1	0	0	0	0	0	0	0	0	0	0	0	0	0
Dictynidae	0	0	0	0	0	0	0	0	0	0	0	0	0	0	0	0	0	0	0	0	1	3	0	1	2	1	0	0	5	1	2	1	0	1	1	2
Eutichuridae	0	0	0	0	0	0	0	0	0	0	0	0	0	1	2	0	0	2	1	1	0	0	0	0	0	0	2	0	0	0	1	0	1	0	0	0
Gnaphosidae	3	5	5	0	5	3	8	4	6	3	4	9	1	14	4	4	6	6	3	5	10	1	4	4	5	4	2	1	7	8	1	1	0	9	1	0
Hahniidae	0	0	0	0	0	0	0	0	0	0	0	0	0	0	0	0	0	0	0	0	0	0	0	0	0	0	0	0	0	0	0	0	0	0	0	1
Linyphiidae	8	1	5	2	0	4	4	1	5	24	9	42	2	2	4	8	5	19	6	3	12	1	5	3	8	11	14	4	2	7	3	2	1	5	5	12
Lycosidae	1	1	0	0	1	2	0	0	0	0	0	1	1	3	4	0	0	1	0	0	0	0	1	0	0	1	1	5	2	2	3	0	0	1	2	8
Mimetidae	0	0	0	0	1	0	0	0	0	0	0	0	0	0	0	0	0	0	0	0	0	0	0	0	0	0	0	0	0	0	0	0	0	0	0	0
Nemesiidae	0	0	0	0	0	0	0	0	0	0	0	0	0	0	0	0	0	0	0	0	0	0	0	0	0	0	0	0	0	0	0	3	1	0	0	0
Oecobiidae	0	0	0	0	0	0	0	0	0	0	0	1	0	0	0	1	0	0	0	0	0	0	0	0	0	0	0	0	0	0	0	0	0	0	0	0
Oonopidae	0	0	0	0	0	0	0	0	0	0	0	0	0	0	0	0	0	0	0	0	0	1	0	0	0	0	0	0	0	0	0	0	0	0	0	0
Oxyopidae	7	1	1	3	2	2	5	0	2	1	0	0	0	0	1	0	1	1	13	6	16	34	46	51	11	17	14	0	6	2	28	17	46	3	7	3
Philodromidae	1	0	0	3	1	0	4	0	3	3	3	3	2	1	1	3	2	5	22	14	15	12	8	13	14	18	8	8	11	15	7	9	8	19	7	6
Pholcidae	0	0	0	0	0	0	0	0	0	0	0	0	0	1	0	0	0	0	0	0	1	0	0	0	0	0	0	0	0	0	0	0	0	0	0	0
Salticidae	4	0	1	2	0	3	1	1	4	3	0	0	1	2	2	2	1	1	3	5	2	3	7	4	5	2	4	3	3	2	4	4	2	3	1	0
Scytodidae	0	0	0	0	0	0	0	0	0	0	0	0	0	1	0	0	0	0	0	0	0	0	1	2	0	0	0	0	0	0	0	0	0	0	0	0
Sparassidae	0	0	0	0	0	0	0	0	3	3	1	1	0	0	0	6	3	2	1	0	0	0	0	0	0	0	0	0	1	0	0	0	0	0	0	0
Tetragnathidae	0	0	1	0	0	0	1	1	0	0	0	0	0	0	0	0	0	0	0	0	0	0	0	0	0	0	0	0	0	0	0	0	0	0	0	0
Theridiidae	0	0	2	0	0	3	0	0	1	0	3	3	6	8	18	4	0	0	2	4	2	7	5	5	1	0	0	1	1	1	7	3	7	0	1	2
Thomisidae	6	1	0	3	1	3	4	1	4	8	2	3	6	4	1	4	0	9	1	1	2	2	7	8	2	1	1	0	1	8	4	0	10	1	4	3
Uloboridae	0	0	0	0	0	1	0	0	0	0	0	0	0	0	0	0	0	0	0	0	0	0	1	2	1	1	1	1	1	0	0	0	1	0	0	0
Zodariidae	0	0	0	1	1	0	0	0	1	0	5	0	3	3	11	0	0	1	5	1	0	2	1	0	3	2	3	0	0	0	0	0	0	1	0	0
Aphelinidae	0	0	0	1	0	0	0	0	0	1	1	1	1	2	3	1	0	0	0	2	0	0	0	0	0	0	0	1	1	0	0	1	0	1	4	0
Braconidae	2	0	2	4	8	16	2	0	1	2	4	2	6	2	5	2	1	7	2	0	1	1	1	1	0	0	0	3	2	4	3	2	0	0	4	2
Ceraphronidae	0	0	0	0	1	4	0	0	0	0	1	3	1	1	1	0	1	1	0	0	1	0	0	0	1	0	0	1	0	0	0	0	0	0	1	0
Chalcididae	0	0	0	0	0	0	0	0	0	0	0	0	0	0	0	0	0	0	0	0	1	0	0	1	0	0	0	0	1	0	0	0	0	0	0	0
Cynipidae	0	0	1	0	0	0	0	0	13	0	0	0	1	1	0	0	0	0	0	0	0	0	0	0	0	0	0	0	0	0	0	0	0	0	0	0
Diapriidae	0	0	2	4	3	2	0	1	1	0	1	0	0	0	0	2	0	0	0	0	0	0	0	0	0	0	0	1	1	1	0	0	0	1	1	2
Dryinidae	0	0	0	0	0	0	0	1	0	0	0	0	0	0	0	0	0	0	0	0	0	0	0	0	0	0	0	0	0	0	0	0	0	0	0	0
Encyrtidae	1	0	1	6	2	2	3	1	0	5	4	18	4	3	8	13	6	2	3	2	2	6	17	14	4	11	13	10	14	20	6	3	1	10	39	4
Eulophidae	6	0	5	4	10	7	6	1	16	10	18	25	26	29	27	2	3	19	10	0	7	3	2	10	4	8	4	6	1	3	1	3	3	4	5	1
Eupelmidae	0	1	0	0	0	0	0	0	0	0	0	1	0	0	0	0	0	0	0	1	0	1	1	0	0	0	0	0	0	0	0	0	0	0	0	0
Eurytomidae	1	0	1	0	0	4	1	0	1	0	1	1	0	2	0	0	1	0	0	0	1	0	0	2	0	1	0	0	0	0	0	0	0	0	0	0
Figitidae	0	1	1	0	0	0	0	0	0	0	0	0	0	0	0	0	0	0	0	0	0	0	0	0	0	0	0	1	0	1	1	0	0	0	0	0
Ichneumonidae	0	1	3	2	1	2	1	0	1	0	4	1	0	0	1	1	0	0	0	0	0	0	0	0	0	0	0	0	0	0	0	0	1	0	2	1
Megaspilidae	0	0	0	0	0	0	0	0	0	0	0	0	0	0	0	0	0	0	0	0	1	0	0	2	0	0	0	0	0	0	0	0	0	0	0	0
Mymaridae	4	2	10	3	6	2	7	1	8	13	10	3	14	10	13	5	3	8	4	0	0	1	1	1	1	2	1	1	0	1	0	5	1	0	3	1
Perilampidae	0	0	0	0	0	0	0	0	0	0	0	0	0	0	0	0	0	0	0	1	0	0	0	0	0	0	0	0	0	0	0	0	0	0	0	0
Platygastridae	1	0	3	0	12	2	0	0	0	0	0	1	0	2	3	1	0	0	0	0	0	0	0	1	1	0	0	1	0	0	0	1	0	1	0	0
Pteromalidae	1	1	2	3	1	5	8	1	1	6	2	3	0	3	6	5	5	5	1	0	0	1	1	0	1	0	8	2	0	15	1	5	27	0	0	3
Scelionidae	21	8	19	11	16	10	43	9	11	42	42	37	26	34	35	69	26	36	45	41	25	29	15	53	35	39	48	18	16	10	11	20	14	6	29	2
Signiforidae	0	0	0	0	1	0	0	0	0	3	3	2	0	0	0	1	0	0	0	0	0	1	0	2	0	0	0	1	0	0	0	0	0	0	0	0
Torymidae	0	0	0	0	3	4	0	0	1	0	0	0	1	1	0	1	1	0	1	0	0	0	0	0	0	0	1	0	0	0	0	0	0	0	0	0
Tricogrammatidae	1	1	1	0	10	0	0	0	3	12	1	4	4	5	18	1	2	0	0	0	0	1	1	1	0	0	0	2	0	1	0	1	1	1	1	1
Carabidae	2	0	0	0	0	0	5	4	0	2	6	0	0	0	0	2	1	1	0	0	0	0	0	0	2	0	0	0	1	1	0	0	0	0	0	0
Staphylinidae	7	18	69	3	18	8	5	13	3	0	2	5	0	0	0	1	3	0	0	2	1	0	0	0	2	0	0	21	10	24	2	2	4	27	1	4
Formicidae	151	105	221	191	124	176	201	95	117	300	334	714	271	243	969	456	306	361	472	316	195	319	200	117	317	317	386	102	25	51	140	13	19	84	45	30
B. oleae	3	39	2	31	7	0	9	7	7	0	0	0	0	0	0	0	0	0	0	0	0	0	0	0	0	0	0	44	160	101	54	1	2	87	76	50

## Sheet: Variables
Code	System	Sampling month	Site	x	y
OlEco1May	organic	may	1	40.8471	-6.77458
OlEco2May	organic	may	2	40.855	-6.75985
OlEco3May	organic	may	3	40.8638	-6.76057
OlAban4May	abandoned	may	4	40.8452	-6.77008
OlAban5May	abandoned	may	5	40.86	-6.76359
OlAban6May	abandoned	may	6	40.8651	-6.75398
OlTra7May	traditional	may	7	40.8499	-6.76619
OlTra8May	traditional	may	8	40.8599	-6.75643
OlTra9May	traditional	may	9	40.8683	-6.74673
OlEco1Jun	organic	june	1	40.8471	-6.77458
OlEco2Jun	organic	june	2	40.855	-6.75985
OlEco3Jun	organic	june	3	40.8638	-6.76057
OlAban4Jun	abandoned	june	4	40.8452	-6.77008
OlAban5Jun	abandoned	june	5	40.86	-6.76359
OlAban6Jun	abandoned	june	6	40.8651	-6.75398
OlTra7Jun	traditional	june	7	40.8499	-6.76619
OlTra8Jun	traditional	june	8	40.8599	-6.75643
OlTra9Jun	traditional	june	9	40.8683	-6.74673
OlTra1Ago	organic	august	1	40.8471	-6.77458
OlEco2Ago	organic	august	2	40.855	-6.75985
OlEco3Ago	organic	august	3	40.8638	-6.76057
OlAban4Ago	abandoned	august	4	40.8452	-6.77008
OlAban5Ago	abandoned	august	5	40.86	-6.76359
OlAban6Ago	abandoned	august	6	40.8651	-6.75398
OlTra7Ago	traditional	august	7	40.8499	-6.76619
OlTra8Ago	traditional	august	8	40.8599	-6.75643
OlTra9Ago	traditional	august	9	40.8683	-6.74673
OlEco1Oct	organic	october	1	40.8471	-6.77458
OlEco2Oct	organic	october	2	40.855	-6.75985
OlEco3Oct	organic	october	3	40.8638	-6.76057
OlAban4Oct	abandoned	october	4	40.8452	-6.77008
OlAban5Oct	abandoned	october	5	40.86	-6.76359
OlAban6Oct	abandoned	october	6	40.8651	-6.75398
OlTra7Oct	traditional	october	7	40.8499	-6.76619
OlTra8Oct	traditional	october	8	40.8599	-6.75643
OlTra9Oct	traditional	october	9	40.8683	-6.74673
